# Supplementary material for: Using Standardized Test Scores to Include General Cognitive Ability in Education Research and Policy
Source: J Intell. 2018 Aug 2;6(3):37. doi: 10.3390/jintelligence6030037 (PMC6480800; doi:10.3390/jintelligence6030037)
Supplement: Supplementary file 1 [file jintelligence-06-00037-s001.zip]

Archive with 3 entries (2 files):
- jintelligence-316143-SM/
- jintelligence-316143-SM/Supplementary A - 20180524a.xlsx
- jintelligence-316143-SM/Supplementary B - 20180524a.xlsx
