# Supplementary material for: Using Standardized Test Scores to Include General Cognitive Ability in Education Research and Policy
Source: J Intell. 2018 Aug 2;6(3):37. doi: 10.3390/jintelligence6030037 (PMC6480800; doi:10.3390/jintelligence6030037)
Supplement: Supplementary file 1 [file jintelligence-06-00037-s001.zip › jintelligence-316143-SM/Supplementary A - 20180524a.xlsx]

## Sheet: Appendix A
School	Average SAT (M + V)	25th Percentile	75th Percentile	U.S. News National Universities Rank	U.S. News Liberal Arts Rank	Revealed Preferences Rank	THE World Rank	THE US Rank	Lumosity Rank	Freshman CLA+ Critical Thinking Score
California Institute of Technology	1545	1490	1600	10		2	3	7
University of Chicago	1515	1440	1590	4		28	9	11	6
Princeton University	1505	1410	1600	1		6	7	9	3
Harvard University	1505	1410	1600	2		1	6	1	8
Yale University	1505	1420	1590	3		3	12	6	9
Massachusetts Institute of Technology	1500	1430	1570	7		4	5	3	2
Columbia University	1485	1400	1570	4		8	14	2	26
Harvey Mudd College	1480	1400	1560		15
Stanford University	1475	1380	1570	4		5	3	3	12
Northwestern University	1470	1390	1550	13		23	20	15	4
Washington University in St. Louis	1465	1420	1510	14		65	50	11	1
University of Notre Dame	1465	1420	1510	16		13	150	24	13
Vanderbilt University	1465	1420	1510	16		36	105	21	17
Dartmouth College	1460	1360	1560	11		10	89	17	10
Rice University	1460	1370	1550	19		17	86	14	7
Pomona College	1460	1380	1540		5	24		26
Duke University	1455	1360	1550	8		19	17	5	16
University of Pennsylvania	1450	1360	1540	8		12	10	8	34
Tufts University	1445	1370	1520	27		42	169	32	11
Amherst College	1440	1350	1530		2	9		23
Swarthmore College	1440	1350	1530		3	14		30
Brown University**	1435	1330	1540	16		7	50	11	34
Carnegie Mellon University	1435	1340	1530	25		48	24	20	5
Williams College	1435	1330	1540		1	18		22
Bowdoin College*	1435	1360	1510		5	51		39	21
Johns Hopkins University	1430	1340	1520	12		29	13	17	22
Carleton College	1430	1340	1520		8	35		38
Cornell University	1420	1320	1520	15		15	19	10	23
Georgetown University	1410	1320	1500	21		16	123	31	13
Wellesley College	1410	1310	1510		4	11		28	106
Claremont McKenna College	1410	1320	1500		8	53		35
Haverford College	1400	1310	1490		8	60		42
Washington and Lee University	1400	1340	1460		14	43		73	36
Wesleyan University	1400	1310	1490		15	22		45	56
Vassar College	1395	1310	1480		11	44		66	58
Northeastern University	1390	1300	1480	42			193	66	54
Rensselaer Polytechnic Institute	1389	1290	1488	42		72	301	87
Georgia Institute of Technology	1385	1290	1480	35		25	33	53	23
Middlebury College	1385	1280	1490		7	26		36
Hamilton College	1385	1300	1470		15	99		61	151
University of Southern California	1380	1280	1480	25		30	66	15	31
University of California-Berkeley	1375	1250	1500	20		27	18	40	31
Case Western Reserve University	1375	1270	1480	38		94	158	34	30
Reed College~	1375	1280	1470		77	71		130
Bard College at Simon's Rock*	1375	1290	1460
Scripps College	1366.5	1280	1453		24	110		93
Emory University	1365	1260	1470	21		64	98	19
College of William and Mary	1365	1270	1460	33		50	251	100	19
Oberlin College	1362.5	1270	1455		23	34		63	49
Boston College	1360	1270	1450	31		57	301	60	19
New York University	1360	1260	1460	32		41	27	29	58
Tulane University**	1360	1300	1420	54		92	351	71	58
Colgate University	1360	1270	1450		22	55		55	41
United States Air Force Academy	1360	1300	1420		27
University of Virginia	1355	1250	1460	23		20	113	56	15
Cooper Union	1355	1220	1490
University of Rochester*	1350	1250	1450	33		101	153	51	106
Brandeis University	1350	1230	1470	35			201	87	44
Macalester College	1350	1240	1460		24	54		78
Colby College*	1345	1260	1430		15	74		65	51
Bates College*	1345	1260	1430		19	61		66
University of Michigan-Ann Arbor	1340	1260	1420	29		46	21	27	44
Colorado School of Mines	1340	1260	1420	88			251	191	36
Grinnell College	1340	1260	1420		19	45		75
Bryn Mawr College	1340	1210	1470		27	67		49
Barnard College	1340	1240	1440		32	33		74
Davidson College**	1335	1230	1440		11	37		54
Smith College*	1335	1220	1450		19	56		37	122
Wake Forest University*	1325	1230	1420	27		52	251	52	103
University of Miami	1325	1230	1420	48		58	186	44	135
Colorado College*	1325	1220	1430		27	95		120
Mount Holyoke College*	1325	1220	1430		41	59		77	326
Connecticut College*	1325	1240	1410		45	62		102	99
Whitman College	1321	1220	1422		37			166
University of California-Los Angeles	1320	1190	1450	23		38	15	25	61
Kenyon College	1320	1230	1410		30	63		96
Wheaton College	1320	1220	1420		56	86		237	29
Lehigh University	1315	1220	1410	40		69	501	50	49
Worcester Polytechnic Institute*	1315	1220	1410	68				83	27
Franklin and Marshall College*	1315	1220	1410		37			89	151
University of Maryland-College Park	1310	1200	1420	62		49	69	82	166
University of Richmond	1310	1210	1410		30	93		61	43
Union College (NY)*	1310	1220	1400		41			92
University of North Carolina-Chapel Hill	1305	1200	1410	30		32	56	33	38
College of the Holy Cross*	1305	1220	1390		34	70		84	187
Pitzer College*	1305	1210	1400		35			115
Occidental College	1305	1210	1400		44	66		91	105
Hendrix College	1305	1190	1420		81			282
St. John's College (NM)*	1305	1160	1450		89
Villanova University	1305	1210	1400					120	47
Ohio State University-Columbus	1300	1220	1380	54			70	69	106	1216
Southern Methodist University	1300	1220	1380	58		68		81	92
Stevens Institute of Technology	1300	1210	1390	76			501	130
Bucknell University	1300	1200	1400		32	82		59	17
Denison University*	1300	1220	1380		51			84	138
Rhodes College	1300	1220	1380		54			162
Hillsdale College	1300	1220	1380		69
George Washington University	1295	1200	1390	54		77	201	64	92
Binghamton University-SUNY	1294	1203	1385	88			401	196	65
University of California-San Diego	1290	1180	1400	37		91	31	47	23
Boston University	1290	1190	1390	42		90	70	40	28
University of Illinois-Urbana-Champaign	1285	1190	1380	42		47	37	48	67
Brigham Young University-Provo	1285	1190	1380	62		21		113
University of Tulsa	1285	1150	1420	88			401	170	194
Centre College	1285	1190	1380		45
Gettysburg College*	1285	1200	1370		50			110	88
St. Olaf College	1285	1190	1380		54			153	92
Lawrence University*	1285	1190	1380		59			179
New College of Florida	1285	1190	1380		87
Santa Clara University	1285	1190	1380					168
United States Military Academy**	1282.5	1180	1385		24
United States Naval Academy	1280	1180	1380		13
Bennington College*	1280	1180	1380		89
Dickinson College*	1277.5	1190	1365		37	79		113
Lafayette College	1275	1180	1370		35			70	38
Bard College*	1275	1170	1380		45			279	271
St. John's College*	1275	1140	1410		56
Lewis & Clark College*	1275	1180	1370		77	103		233
United States Coast Guard Academy**	1275	1190	1360
University of Pittsburgh	1270	1180	1360	62			100	75	51
SUNY-Geneseo	1269	1178	1360					501	68
United States Merchant Marine Academy	1267	1183	1351
University of Wisconsin-Madison	1265	1190	1340	47		84	43	71	61
University of Florida	1265	1170	1360	48		40	143	58	80
University of Minnesota-Twin Cities	1265	1190	1340	71			56	122	71
Missouri University of Science & Technology	1265	1150	1380	138			501	184	92
Sewanee-University of the South*	1265	1190	1340		45			177	170
University of Texas-Austin	1260	1140	1380	53		39	49	56	47	1257
University of Texas-Dallas	1260	1150	1370	145			201	460		1172
Trinity University	1260	1150	1370					79	51
Fordham University	1255	1160	1350	58		78		212	141
American University*	1255	1160	1350	71		98	351	198	294
University of California-Santa Barbara	1250	1130	1370	40		75	53	99	68
Stony Brook University-SUNY	1250	1150	1350	88			251	147	112
Sarah Lawrence College*	1250	1150	1350		59	80		264
Thomas Aquinas College	1250	1160	1340		77
Clemson University	1245	1150	1340	62				188	133
Miami University-Oxford	1245	1150	1340	76		76		312	112	1206
University of Denver	1245	1150	1340	88			301	96	151
St. Louis University	1245	1150	1340	99			401	105	157
Illinois Institute of Technology	1245	1150	1340	116			301	125
Kalamazoo College	1245	1150	1340		64			153
College of Wooster	1245	1150	1340		69			105	283
Earlham College*	1245	1150	1340		73			253
Illinois Wesleyan University	1245	1150	1340		73			141
Knox College*	1245	1150	1340		81			179
Butler University	1245	1150	1340					174	75
Drake University	1245	1150	1340					184	160
Truman State University	1245	1150	1340					476	99	1149
Milwaukee School of Engineering	1245	1150	1340					375
Kettering University	1245	1150	1340					310
Taylor University	1245	1110	1380					312
University of Georgia	1240	1150	1330	62			351	261	99	1213
Skidmore College	1240	1130	1350		37	105		143
Trinity College	1240	1150	1330		45	87		93	31
Muhlenberg College*	1240	1140	1340		64			202
Yeshiva University	1235	1100	1370	48			164	119
Pepperdine University	1235	1130	1340	54				155	151
North Carolina State University-Raleigh	1235	1150	1320	95			251	137	96
Furman University*	1235	1130	1340		51	31		130
College of New Jersey	1235	1130	1340					233	41
University of Washington	1230	1100	1360	48		100	25	89	68
University of Connecticut	1230	1130	1330	58			301	105	65
Emerson College	1230	1140	1320					437
CUNY-Baruch College	1230	1130	1330					271		1157
Marquette University	1225	1150	1300	76			601	158	170
Texas Christian University	1225	1150	1300	76				179	170
Florida State University	1225	1150	1300	95		73	201	255	174
Auburn University	1225	1110	1340	103			601	306	168
Trinity International University	1225	1150	1300
DePauw University	1225	1150	1300		51			109	248
Beloit College*	1225	1110	1340		61			205
Gustavus Adolphus College*	1225	1110	1340		64			150
Wheaton College*	1225	1110	1340		69			115
Transylvania University	1225	1110	1340		81			264
University of Puget Sound**	1225	1120	1330		81			162
Bentley University**	1225	1140	1310					98	75
Creighton University	1225	1110	1340				501	134	248
California Polytechnic State University-San Luis Obispo**	1225	1130	1320				801	228	57	1155
Virginia Tech	1220	1120	1320	71			301	123	73
College of the Atlantic*	1220	1110	1330		99
Elon University	1220	1120	1320					145	79
Clark University*	1215	1110	1320	76		104	251	239	99
University of San Diego	1215	1110	1320	95				164	141
St. Lawrence University*	1215	1120	1310		56			160	304
Austin College**	1215	1100	1330		89			238
Rochester Institute of Technology	1215	1110	1320				601	130	86
University of California-Davis	1210	1080	1340	38			54	46	77
Rutgers, The State University of New Jersey-New Brunswick	1210	1090	1330	70			172	147	201
University of Massachusetts-Amherst	1210	1110	1310	76				155	146
University of Maryland-Baltimore County	1210	1110	1310	149			401	357	205
Soka University of America	1210	1080	1340		41
Chapman University	1210	1120	1300					177	168
University of Dallas	1210	1090	1330					396
Grove City College	1206.5	1079	1334		139
Baylor University	1205	1110	1300	71			601	188	78
University of Colorado-Boulder	1205	1110	1300	88		83	100	174	205
University of Dayton	1205	1110	1300	103			601	224	183
Loyola University Chicago	1205	1110	1300	106				194	122
University of Tennessee	1205	1110	1300	106			301	312	214
University of South Carolina	1205	1110	1300	113			351	268	218
Michigan Technological University	1205	1110	1300	116				155	160
Hobart and William Smith Colleges*	1205	1120	1290		61			140
Hope College	1205	1110	1300		99			241	187
Berry College	1205	1110	1300		129			417
Belmont University	1205	1110	1300					489
Cedarville University	1205	1110	1300					367	118
Purdue University-West Lafayette	1200	1080	1320	62		106	60	43	122
University of Delaware	1195	1090	1300	76			201	149	118
Willamette University	1195	1080	1310		64			136
University of North Carolina-Asheville	1195	1100	1290		159			601	346
Rollins College*	1195	1100	1290					251
Gonzaga University	1195	1100	1290					233	54
Loyola Marymount University	1195	1090	1300					128	205
University of Portland	1195	1090	1300					298	116
Drexel University	1190	1070	1310	95			351	84	133
Clarkson University	1190	1090	1290	121				152	80
St. Mary's College of Maryland**	1190	1070	1310		89			224	135
University of North Carolina-Wilmington	1190	1110	1270					601	242
Whitworth University*	1190	1090	1290					449
University of Vermont	1185	1080	1290	85		109	351	247	205	1167
University of Alabama	1185	1030	1340	88			351	464	308
University of Oklahoma	1185	1070	1300	106			401	255	151
University of Alabama-Huntsville	1185	1070	1300	181				455	88
Luther College	1185	1070	1300		89			243	112
Westmont College	1185	1060	1310		96			257
Cornell College	1185	1070	1300		105			216
Calvin College*	1185	1070	1300		116			303	146
Pratt Institute	1185	1070	1300					262
Valparaiso University	1185	1070	1300					257	187
University of Evansville	1185	1070	1300					301
New Mexico Institute of Mining and Technology	1185	1070	1300
Oklahoma City University	1185	1070	1300					284
John Brown University	1185	1070	1300					399
Ohio Northern University	1185	1070	1300					143	80
Loyola University Maryland*	1184	1100	1268					184	71
Texas A&M University-College Station	1180	1070	1290	68			159	93	96
University of Central Florida	1180	1090	1270	173				482	80
Allegheny College	1180	1070	1290		81			128
Cogswell Polytechnical College	1180	1000	1360
Pennsylvania State University-University Park	1175	1070	1280	48		97	77	125	146
Indiana University-Bloomington	1175	1060	1290	76		96	117	138	178
University of the Pacific	1175	1030	1320	116				117	40
St. Michael's College*	1175	1060	1290		99
Ithaca College*	1175	1080	1270					211	275
Marist College~	1175	1090	1260					417	271
Mercer University	1175	1080	1270					220
SUNY College of Environmental Science and Forestry	1170	1080	1260	76				366
University of San Francisco	1170	1070	1270	106				220	129
University of South Florida	1170	1080	1260	161			251	437	187
Wofford College	1170	1080	1260		77			179
Ursinus College	1170	1060	1280					191
Fairfield University*	1170	1090	1250					214
CUNY-Hunter College	1170	1070	1270					306		1141
Stetson University*	1170	1070	1270					340	346
Covenant College	1170	1060	1280					501
Southwestern University	1167.5	1055	1280		87			274
University of California-Irvine	1165	1040	1290	42			99	139	61
University of Iowa	1165	1070	1260	71			201	145	122
Michigan State University**	1165	1070	1260	85		102	83	80	140
University of Missouri	1165	1070	1260	99			401	330	248
University of St. Thomas**	1165	1070	1260	113				348	261
DePaul University*	1165	1070	1260	121				281	232
Louisiana State University-Baton Rouge	1165	1070	1260	129			401	443
University of Arkansas	1165	1070	1260	135			501	437	238	1160
St. John's University	1165	1070	1260		73			218
College of St. Benedict	1165	1070	1260		89			230	261
Millsaps College	1165	1070	1260		89
St. Mary's College	1165	1070	1260		96			198
Washington College*	1165	1050	1280		105			205
Coe College	1165	1070	1260		120			298
Lake Forest College*	1165	1070	1260		120			216
University of Minnesota-Morris**	1165	1070	1260		139			476
Wittenberg University*	1165	1070	1260		139			396
Lyon College	1165	1070	1260		165
Samford University	1165	1070	1260					226
Union University**	1165	1030	1300					387
Bradley University	1165	1070	1260					164	141
Rockhurst University	1165	1070	1260					390
Franciscan University of Steubenville	1165	1070	1260					601
Lawrence Technological University	1165	1030	1300					357
LeTourneau University*	1165	1030	1300
Augustana College	1165	1070	1260					274	106
Agnes Scott College*	1160	1010	1310		73
Wagner College*	1160	1050	1270					424
College of Charleston**	1160	1070	1250					501	214
Christopher Newport University*	1160	1070	1250					501	129	1149
Syracuse University	1155	1040	1270	58		108	251	108	199
University at Buffalo-SUNY	1155	1050	1260	103			251	117	122
Providence College*	1155	1050	1260					239	280
Salisbury University~	1155	1080	1230					601	235
University of North Florida	1155	1080	1230					601	330
Seattle University	1155	1050	1260					127
Gordon College**	1153.5	1015	1292		139			413
George Mason University*	1150	1050	1250	138			301	274	160
Florida International University	1150	1070	1230				401	501	368
Virginia Military Institute	1150	1050	1250		64			194
Juniata College~	1150	1040	1260		105			209
Touro College*	1150	1040	1260
Point Loma Nazarene University	1150	1040	1260					306
University of Nebraska-Lincoln	1145	1030	1260	99			301	467	122
Iowa State University	1145	1030	1260	106			301	292	175
University of Kansas	1145	1030	1260	106			351	262	61
Arizona State University-Tempe*	1145	1020	1270	129		85	126	141	166
University of Cincinnati	1145	1030	1260	129			201	328	308
University of Kentucky	1145	1030	1260	129				360	151	1185
Oklahoma State University	1145	1030	1260	145			501	413	261
University of Alabama-Birmingham	1145	1030	1260	149			168	268	223
Maryville University of St. Louis	1145	1070	1220	156				468
University of Louisville**	1145	1030	1260	161				406	194
Florida Institute of Technology**	1145	1030	1260	173			601	213	321
Albion College	1145	1030	1260		99			247	86
Goucher College*	1145	1010	1280		105			279
St. Anselm College*	1145	1060	1230		120			226
Birmingham-Southern College	1145	1070	1220		124			489
Concordia College-Moorhead	1145	1030	1260		129			268	96
Centenary College of Louisiana	1145	1030	1260		148			601
William Jewell College*	1145	1030	1260		155			322
Simmons College**	1145	1040	1250					169
James Madison University	1145	1050	1240					409	141
Loyola University New Orleans	1145	1030	1260					443
Lipscomb University	1145	1030	1260					501	146
Harding University	1145	1030	1260					501	183
Xavier University	1145	1070	1220					220	199
Drury University	1145	1030	1260					800
Bethel University	1145	1030	1260					501	46
University of Wisconsin-La Crosse	1145	1070	1220					601	183
Mills College	1145	1040	1250
Westminster College	1145	1030	1260					501
Oklahoma Christian University	1145	1030	1260					800
Messiah College	1145	1030	1260					371	160
Aquinas College	1145	1070	1220					800
Benedictine College**	1145	1030	1260					601
University of California-Santa Cruz	1140	1000	1280	85		89	162	286	242
Hofstra University*	1140	1050	1230	135			401	257	232
New Jersey Institute of Technology	1140	1030	1250	149			501	371	175
University of Houston	1140	1030	1250	189			301	390	138
Washington and Jefferson College*	1140	1050	1230		96			172
The King's College	1140	1050	1230					375
Georgia College & State University	1140	1050	1230					800	297
Seattle Pacific University	1140	1030	1250					424	271
Wabash College	1139	1028	1250		61
Duquesne University*	1135	1050	1220	116				249	194
Oglethorpe University	1135	1030	1240		148			484
Bryant University*	1135	1050	1220					184	88
Appalachian State University	1135	1050	1220					601	235
University of Massachusetts-Lowell	1130	1030	1230	156				601	326
Stonehill College*	1130	1030	1230		105			158
Warren Wilson College	1130	1010	1250		165
University of Redlands	1130	1030	1230					343
North Greenville University	1130	920	1340					800
Colorado State University	1125	1030	1220	121		107	351	319	332	1125
University of Wyoming	1125	1030	1220	161				371	332	1113
Ohio Wesleyan University*	1125	1030	1220		99			174	116
Augustana College~	1125	1030	1220		105			246
Ripon College	1125	990	1260		113
Susquehanna University*	1125	1020	1230		116			172	304
St. Norbert College	1125	1030	1220		123			353	194
Eckerd College	1125	1030	1220		124			389	361
Alma College**	1125	1030	1220		139			264
SUNY-New Paltz	1125	1030	1220					424	430
CUNY-Queens College	1125	1030	1220					367		1044
Bellarmine University	1125	1030	1220					322
William Carey University**	1125	990	1260					800
John Carroll University	1125	1030	1220					264	214
North Central College	1125	1030	1220					601
Otterbein University**	1125	1030	1220					401
University of Michigan-Dearborn	1125	1030	1220					406
Regis University**	1125	1030	1220
Dordt College	1125	990	1260					393
Martin Luther College~	1125	1030	1220					453
Carroll College	1125	1030	1220					346
Northwestern College	1125	1030	1220					501
University of Northwestern-St. Paul***	1125	1030	1220
Temple University*	1120	1010	1230	121			351	160	187
Seton Hall University	1120	1020	1220	126				292
Adelphi University~	1120	1020	1220	149				278
Biola University	1120	1000	1240	161				601	343
Hartwick College*	1120	1010	1230		165			360
University of Scranton	1120	1030	1210					214	297
New York Institute of Technology	1120	1020	1220					401
St. Edward's University	1120	1020	1220					417
Assumption College*	1117.5	1020	1215					360
University of Oregon	1115	990	1240	106			251	286	210
The Catholic University of America	1115	1010	1220	116		81		198	315
New School*	1115	990	1240	135				390
Rowan University	1115	1000	1230					322	183
Elizabethtown College	1115	1000	1230					243
Champlain College**	1115	990	1240
Ohio University	1110	1030	1190	129			601	489	315
Illinois State University**	1110	1030	1190	142				393	242
University of Illinois-Chicago**	1110	1030	1190	149			251	111	205
Texas Tech University	1110	1010	1210	156			501	495
Georgia Southern University	1110	1040	1180					800	417
Berea College	1110	1030	1190		69			170
Hampden-Sydney College	1110	1005	1215		105			322
Nebraska Wesleyan University	1110	1030	1190		148			451
St. Joseph's University*	1110	1020	1200						280
Roger Williams University~	1110	1020	1200					387	283
SUNY Oswego**	1110	1040	1180					601	346
University of Mary Washington	1110	1010	1210					601	261
St. Catherine University	1110	1030	1190					377
University of Wisconsin-Eau Claire	1110	1030	1190					601	106
University of Minnesota-Duluth	1110	1030	1190					601
St. Mary's College of California	1110	1010	1210					203
Lebanon Valley College*	1110	1000	1220					305
Wentworth Institute of Technology	1110	1010	1210					495	308
Milligan College	1110	1030	1190
Montana Tech of the University of Montana	1110	1030	1190					800
Houghton College	1107.5	980	1235		139			274
California Lutheran University	1106.5	1010	1203					437
University of New Hampshire	1105	1000	1210	99				443	378
University of Utah	1105	990	1220	129			201	312	228
Kansas State University*	1105	990	1220	142			601	355	157	1049
University of Mississippi*	1105	990	1220	149				328	405
Mississippi State University	1105	950	1260	156			601	501	304
Virginia Commonwealth University	1105	1000	1210	156				406	332
University of Rhode Island**	1105	1000	1210	161				501	275
University of Missouri-Kansas City	1105	990	1220	189				401	235
Montana State University**	1105	990	1220				501	601	261
University of North Texas**	1105	1000	1210					501	332
Drew University	1105	990	1220		99			205
Presbyterian College*	1105	1000	1210		124
McDaniel College**	1105	1000	1210		129			455
Simpson College	1105	990	1220		139			501
Carthage College	1105	990	1220		155			601	88
College of Idaho	1105	990	1220		159			401
Westminster College	1105	990	1220		159
Northland College	1105	990	1220		172
Ouachita Baptist University	1105	990	1220		176			495
Wisconsin Lutheran College	1105	990	1220		178			501
Salve Regina University*	1105	1020	1190					424
West Chester University of Pennsylvania	1105	1020	1190					601	332	1076
Embry-Riddle Aeronautical University*	1105	980	1230				601	196
Spring Hill College	1105	990	1220					501
Christian Brothers University	1105	990	1220					464
Mississippi College	1105	990	1220					601
Freed-Hardeman University	1105	990	1220					800
Lee University**	1105	990	1220					800	160
Hamline University	1105	990	1220					458
Baldwin Wallace University*	1105	990	1220					306	122
Indiana Wesleyan University	1105	990	1220
Capital University**	1105	990	1220					401
Concordia University (NE)	1105	990	1220
Abilene Christian University	1105	990	1220					501	210
Western Washington University	1105	990	1220					501	129
University of St. Thomas	1105	1000	1210					348
Asbury University	1105	990	1220					501
Marietta College**	1105	990	1220					230
Oklahoma Baptist University	1105	990	1220					601
University of California-Riverside	1100	990	1210	113			198	272	242
St. John's University	1100	990	1210	145				429	297
San Diego State University	1100	1000	1200	149			401	377	248	1133
Hanover College	1100	1000	1200		113			243
Siena College**	1100	1000	1200		113			209
Goshen College	1100	950	1250		129
Salem College	1100	1000	1200		148			476
Nazareth College*	1100	1020	1180					335
Alfred University	1100	1000	1200					500
SUNY College-Oneonta	1100	1020	1180					601	315
University of North Georgia	1100	1010	1190
Pacific Lutheran University**	1100	980	1220					286	261
Pacific University	1100	990	1210					319
University of Arizona*	1095	970	1220	121			161	179	180
University at Albany-SUNY	1095	1010	1180	126			501	257	283
Oregon State University	1095	970	1220	138			301	306	106
Hollins University	1095	970	1220		112
Guilford College*	1095	970	1220		172			501
Quinnipiac University	1095	1000	1190					203	253
Ramapo College of New Jersey	1095	990	1200					601	103	1044
Sacred Heart University*	1095	1020	1170					501	339
Florida Southern College	1095	1010	1180					601
California Maritime Academy**	1095	990	1200					377
University of North Dakota**	1090	990	1190	168				501	187	1036
University of South Dakota	1090	990	1190	168			501	601	160
West Virginia University	1090	990	1190	168				377	228
North Dakota State University**	1090	990	1190	181				601	223	1114
University of Montana	1090	990	1190	194			401	800	350
Louisiana Tech University	1090	990	1190	201				800	361
Trevecca Nazarene University**	1090	990	1190					800
University of Missouri-St. Louis	1090	990	1190					501		1135
Wichita State University*	1090	990	1190					800	315	1077
Linfield College	1090	980	1200		124			166
Central College	1090	990	1190		139			395
Wartburg College**	1090	990	1190		159			371
Doane College**	1090	990	1190		164			417
Maryville College	1090	990	1190					601
Canisius College	1090	980	1200					367	175
Emmanuel College*	1090	1000	1180					601
Arkansas State University	1090	990	1190					800	297
Southern Polytechnic State University***	1090	990	1190
Elmhurst College	1090	990	1190					360
College of St. Scholastica	1090	990	1190					409	253
Lewis University	1090	990	1190					501
Grand Valley State University	1090	990	1190					601	247
Carroll University	1090	990	1190					601
University of Detroit Mercy**	1090	990	1190					188
Aquinas College	1090	990	1190					800
Baker University	1090	990	1190
Missouri State University	1090	990	1190					800	283
University of Wisconsin-Platteville**	1090	990	1190					800	278
Viterbo University~	1090	990	1190					601
Cornerstone University**	1090	990	1190					800
Loras College	1090	990	1190					501
Millikin University	1090	990	1190					447
Hastings College	1090	990	1190					464
Brigham Young University-Hawaii~	1090	990	1190					345
Arcadia University	1089	1000	1178					476
Howard University**	1085	980	1190	145				104
Andrews University	1085	950	1220	168				335
University of Hawaii-Manoa**	1085	970	1200	168			201	319	201
Azusa Pacific University	1085	980	1190	173				360	332
University of North Carolina-Charlotte	1085	1000	1170	201				501	315
Randolph College	1085	970	1200		133
Roanoke College	1085	980	1190		133			409
Ave Maria University***	1085	950	1220
Mount St. Mary's University	1085	990	1180					489
SUNY Institute of Technology-Utica/Rome	1085	1010	1160
Webster University	1085	950	1220					601
University of Illinois-Springfield	1085	950	1220
Newman University*	1085	950	1220					800
Prescott College	1085	910	1260
Trine University**	1085	980	1190					501
St. John Fisher College	1080	990	1170	142				353
University of Texas-Arlington	1080	960	1200				501	501	283	1083
Purchase College-SUNY**	1080	980	1180		171			800		1092
Manhattan College	1080	970	1190					230	429
Towson University	1080	990	1170					501	308
University of Massachusetts-Dartmouth	1080	980	1180					601	321
The Citadel**	1080	970	1190					377	444	1027
Kennesaw State University	1080	990	1170					800	343
Evergreen State College	1080	950	1210					800
Cardinal Stritch University***	1075.5	1067	1084					601
Ball State University*	1075	980	1170	173				601	294
University of Nevada-Reno	1075	960	1190	194				330
Randolph-Macon College	1075	970	1180		124			455
Le Moyne College**	1075	980	1170					434	283
Richard Stockton College of New Jersey	1075	980	1170					434	129
CUNY-Brooklyn College	1075	980	1170					338		1085
Manhattanville College*	1075	970	1180					601
Lesley University***	1075	970	1180					601
Massachusetts Maritime Academy	1075	980	1170					501
High Point University	1075	980	1170					484	223
Sweet Briar College	1074	938	1210		116
Principia College	1070.5	918	1223		139
University of Maine	1070	950	1190	173				601	358
St. Mary's University of Minnesota	1070	950	1190	181
Utah State University	1070	950	1190	194				800	238
Benedictine University**	1070	950	1190					601
Nova Southeastern University	1070	950	1190					335	445
Oakland University	1070	950	1190				801	601	280
University of Louisiana-Lafayette	1070	990	1150					800	446	994
University of Memphis	1070	950	1190					501	387
University of Nebraska-Omaha	1070	950	1190					800	297
University of New Orleans	1070	990	1150					800	394
University of South Alabama*	1070	950	1190					601
University of West Florida**	1070	990	1150					800	283
Xavier University of Louisiana	1070	950	1190		178			357
Bethany Lutheran College	1070	950	1190
Chatham University*	1070	950	1190					396
Western New England University	1070	960	1180					289
Endicott College	1070	980	1160					601
Murray State University	1070	950	1190					800	241
Tennessee Technological University	1070	950	1190					800	308
Columbia International University**	1070	940	1200
University of Montevallo	1070	950	1190					800
University of Tennessee-Chattanooga	1070	990	1150					800	358
University of Central Arkansas	1070	950	1190					800	447
University of St. Francis	1070	990	1150					601
Olivet Nazarene University	1070	950	1190					800
Spring Arbor University	1070	950	1190					601
University of Wisconsin-Stevens Point	1070	990	1150					601	253
Winona State University	1070	990	1150					800	180
Mount Vernon Nazarene University	1070	950	1190					601
College of St. Mary	1070	950	1190
University of Wisconsin-Green Bay	1070	990	1150					800	118
Fontbonne University	1070	990	1150
Southwest Baptist University~	1070	950	1190					800
George Fox University	1070	940	1200					601
St. Martin's University**	1070	950	1190					501
University of Colorado-Colorado Springs	1070	990	1150					800
Southern Utah University	1070	950	1190					800
Geneva College	1070	950	1190					601
University of the Ozarks	1070	950	1190
Carson-Newman University**	1070	950	1190					800
Anderson University	1070	960	1180					800
Florida College**	1070	950	1190
University of Sioux Falls	1070	950	1190					800
Maranatha Baptist University	1070	950	1190
Master's College and Seminary	1070	940	1200					501
East Carolina University**	1065	960	1170					437	407	1048
Georgia State University	1065	960	1170				351	601	326
University of Texas-San Antonio	1065	950	1180				401	601		1064
University of Tampa	1065	980	1150					601	412
Lincoln Memorial University**	1065	910	1220					437
Southern University-New Orleans***	1065	840	1290
Houston Baptist University	1065	960	1170					601
Dakota Wesleyan University	1065	910	1220
Corban University**	1065	950	1180					800
Green Mountain College~	1060	920	1200
Monmouth University	1060	970	1150					501
DeSales University	1060	930	1190					501
Philadelphia University	1060	960	1160					385
Converse College**	1060	960	1160
California State Polytechnic University-Pomona**	1060	930	1190					489	343	1066
Dominican University of California**	1060	960	1160					251
Walla Walla University~	1060	930	1190					484
Northwest University**	1060	950	1170					601
Rutgers, The State University of new Jersey-Newark	1059	960	1158	126				198
University of Texas-Tyler	1059	960	1158					601
Regent University	1055	940	1170
University of Massachusetts-Boston**	1055	950	1160					460	438
Moravian College*	1055	940	1170		133			283
St. Bonaventure University	1055	930	1180					495
Misericordia University**	1055	970	1140					451
Molloy College	1055	970	1140					205
College at Brockport-SUNY	1055	960	1150					501	384
SUNY College-Cortland*	1055	980	1130					500	374
Norwich University**	1055	950	1160					413
Campbell University**	1055	820	1290					377	356
Palm Beach Atlantic University	1052.5	925	1180					800
Bowling Green State University	1050	950	1150	173				800	354	1112
Edgewood College	1050	950	1150	181				501
South Dakota State University	1050	950	1150	181				501	308
Kent State University	1050	950	1150	194			501	800	326	1089
Ashland University	1050	950	1150					501	346
Northern Arizona University*	1050	940	1160				401	601	368
Portland State University***	1050	910	1190				601	601	294
University of Colorado-Denver**	1050	950	1150				251	241
Wayne State University	1050	910	1190				351	301	384
Georgetown College	1050	950	1150		155			377
Monmouth College	1050	950	1150		165			429
Fort Lewis College**	1050	950	1150					800
Marywood University	1050	950	1150					501
Mercyhurst University	1050	940	1160					501
St. Joseph's College New York	1050	950	1150					416
University of New England	1050	950	1150					343	157
University of Hartford**	1050	950	1150					310	387
SUNY College-Potsdam*	1050	930	1170					601	297
Thomas More College	1050	950	1150					601
University of Tennessee-Martin**	1050	950	1150					800	407
Northern Kentucky University	1050	950	1150					800	387
University of Louisiana-Monroe	1050	950	1150					800
King University**	1050	950	1150
University of South Florida-St. Petersburg***	1050	990	1110					800
Jacksonville State University**	1050	910	1190					800	456
St. Ambrose University	1050	950	1150					429
Southern Illinois University-Edwardsville	1050	950	1150					601	278
University of Findlay**	1050	950	1150					501
Malone University	1050	910	1190					601
University of Nebraska-Kearney	1050	950	1150					601	194
Concordia University Wisconsin**	1050	950	1150					601
Walsh University**	1050	950	1150					501
McKendree University	1050	950	1150					601
Quincy University	1050	950	1150					601
Northwest Missouri State University	1050	950	1150					800	187
Southwestern College	1050	950	1150
Lindenwood University	1050	950	1150					601
Southeast Missouri State University	1050	950	1150					800	257
Minnesota State University-Moorhead	1050	950	1150					800
University of Mary~	1050	950	1150					800
St. Mary's University of San Antonio	1050	950	1150					495
California State University-Long Beach	1050	940	1160					473	118	1159
Hardin-Simmons University	1050	950	1150					601
Oral Roberts University**	1050	950	1150					601
Elmira College	1050	940	1160					601
SUNY Maritime College	1050	930	1170					601
West Virginia Wesleyan College	1050	950	1150
Bryan College	1050	950	1150
University of Mobile	1050	950	1150					601
Southern Adventist University**	1050	950	1150					601	356
Williams Baptist College**	1050	950	1150
College of the Ozarks**	1050	950	1150
Buena Vista University	1050	950	1150
University of Mount Union**	1050	950	1150					385
Clarke University**	1050	950	1150					460
Morningside College	1050	950	1150					800
Stephens College	1050	910	1190
Bethel College	1050	910	1190					601
Trinity Christian College	1050	950	1150					434
Blackburn College	1050	910	1190
University of Jamestown**	1050	990	1110					800
Evangel University**	1050	910	1190					601
Union College (NE)	1050	910	1190
North Central University	1050	910	1190					800
Lake Superior State University***	1050	950	1150					800
Brigham Young University-Idaho~	1050	950	1150						404
Pace University	1045	940	1150	173				322	412
Florida Atlantic University	1045	960	1130				601	601	232
College of St. Rose~	1045	940	1150					601
King's College*	1045	940	1150					375
SUNY-Fredonia	1045	950	1140					601	223
St. Francis University	1045	930	1160					330
Roberts Wesleyan College	1045	920	1170					501
D'Youville College	1045	950	1140
Dallas Baptist University	1045	870	1220					501
York College of Pennsylvania	1044	950	1138					601	304
Marymount Manhattan College	1041.5	930	1153					800
University of Idaho	1040	910	1170	166			401	501	384
University of La Verne	1040	950	1130	166				501
Whittier College**	1040	930	1150		133			296
Lycoming College*	1040	930	1150		159			417
Rider University	1040	930	1150					348	308
Notre Dame of Maryland University	1040	930	1150					501
Gannon University	1040	930	1150					417
Wilkes University	1040	930	1150					424
Robert Morris University	1040	940	1140					501	141
Eastern University	1040	920	1160					501
Queens University of Charlotte	1040	940	1140					346
Anderson University	1040	940	1140					601
Northwest Nazarene University	1040	920	1160					601
University of Mary Hardin-Baylor	1040	940	1140					601
University of North Carolina-Greensboro	1035	950	1120	181			601	501	407
Westminster College	1035	920	1150		116			249
Rutgers, The State University of New Jersey-Camden**	1035	930	1140					289
Hood College*	1035	910	1160					601
Cairn University**	1035	900	1170
Piedmont College	1035	920	1150
Valdosta State University	1035	950	1120					800	412
Texas State University	1035	940	1130				801	601	417	1046
Boise State University	1035	920	1150					800	218
Meredith College*	1035	930	1140					500
Texas Lutheran University	1035	930	1140					501
Spelman College	1032.5	850	1215		81			101
Washington State University	1030	910	1150	138			301	228	201
Western Michigan University	1030	910	1150	173				501	339
Southern Illinois University-Carbondale	1030	910	1150	189				338	400
University of New Mexico	1030	910	1150	189				458	361	1124
Central Michigan University	1030	950	1110	194				601	238	1122
Cleveland State University**	1030	910	1150					501
East Tennessee State University***	1030	910	1150					800	378
Old Dominion University	1030	930	1130				601	601	283
University of Arkansas-Little Rock	1030							601	297
University of Northern Colorado*	1030	950	1110					800	321
University of Southern Mississippi	1030	910	1150				801	601	399
University of Toledo	1030	910	1150				501	473	178	955
Wright State University	1030	910	1150					601	210
Hiram College	1030	910	1150		148			399
St. Vincent College	1030	910	1150		148			340
Illinois College*	1030	910	1150		155			330
Massachusetts College of Liberal Arts**	1030	910	1150		165			601
Albright College*	1030	930	1130		177			360
Bridgewater College	1030	930	1130		178			601
Clearwater Christian College	1030	910	1150
Simpson University	1030	910	1150
CUNY-City College**	1030	970	1090					272		1150
University of New Haven	1030	930	1130					501	73
Daemen College*	1030	920	1140					601
Winthrop University	1030	920	1140					601	430
Western Kentucky University	1030	910	1150					800	321
Marymount University	1030	930	1130					476
Western Carolina University	1030	940	1120					800	452	1048
Marshall University	1030	950	1110					800	374	1025
Morehead State University	1030	910	1150					800	366
Eastern Kentucky University	1030	910	1150					800	374
Belhaven University	1030	910	1150					601
University of North Alabama	1030	910	1150					800	438
McNeese State University	1030	950	1110					800
Nicholls State University	1030	950	1110					800
University of the Cumberlands	1030	910	1150					800
Louisiana State University-Shreveport**	1030	950	1110					800
Southeastern Louisiana University	1030	950	1110					800	405
University of Northern Iowa**	1030	950	1110					501	170
Dominican University	1030	950	1110
Augsburg College**	1030	950	1110					500
University of Wisconsin-Whitewater	1030	950	1110					800	248
Heidelberg University	1030	910	1150					800
North Park University	1030	910	1150					601
University of Wisconsin-Stout	1030	950	1110					601	391
Minnesota State University-Mankato	1030	950	1110					800	370
University of Wisconsin-Oshkosh**	1030	950	1110					800	257
University of Wisconsin-River Falls	1030	950	1110					800	350
Concordia University Chicago	1030	950	1110					800
Eastern Michigan University	1030	910	1150					800	358
Madonna University	1030	910	1150					601
Ohio Dominican University	1030	950	1110					601
Rockford University	1030	910	1150					601
Roosevelt University	1030	910	1150					501
Washburn University	1030	910	1150					800
William Woods University	1030	910	1150					800
Emporia State University**	1030	910	1150					800
Upper Iowa University	1030	910	1150
Avila University~	1030	950	1110					501
University of Central Oklahoma	1030	950	1110					800	256
Farmingdale State College-SUNY	1030	950	1110					601
Flagler College**	1030	930	1130					800
Wheeling Jesuit University	1030	950	1110
Kentucky Wesleyan College	1030	910	1150
Midway College~	1030	910	1150
University of Arkansas-Fort Smith~	1030	910	1150
Mount Mercy University	1030	950	1110					601
Marian University	1030	910	1150					367
Bluffton University	1030	910	1150					601
Eureka College	1030	910	1150
Judson University**	1030	910	1150					601
Briar Cliff University	1030	910	1150
Grace College and Seminary**	1030	910	1150					800
Northern State University	1030	910	1150
Tabor College	1030	910	1150
Kansas Wesleyan University	1030	950	1110
Ottawa University	1030	910	1150
Sterling College	1030	910	1150
Hannibal-LaGrange University**	1030	910	1150
Rocky Mountain College	1030	910	1150					601
Widener University**	1025	920	1130	189				233
Bryn Athyn College of the New Church**	1025	920	1130
Springfield College	1025	920	1130					348
Niagara University**	1025	930	1120					601
SUNY-Plattsburgh**	1025	930	1120					601	396
Columbia College	1025	920	1130					501	425
Liberty University	1025	900	1150						339
Maine Maritime Academy	1025	920	1130
Merrimack College*	1025	920	1130					348	378
Seton Hill University*	1025	900	1150					601
Virginia Wesleyan College~	1024.5	907	1142					601
Pacific Union College	1020	890	1150					800
Florida Gulf Coast University**	1020	940	1100					800	228
San Jose State University	1020	880	1160					501		983
California State University-Fullerton	1020	920	1120					601	218	1093
Southwestern Christian University***	1020	860	1180
University of Texas of the Permian Basin	1016	910	1122
Millersville University of Pennsylvania	1015	920	1110					601	366
Eastern Connecticut State University	1015	930	1100					601	112	1022
Worcester State University	1015	920	1110					800	321
Framingham State University	1015	930	1100					800
Wingate University	1015	910	1120					501
University of Indianapolis	1015	910	1120					443
Texas Wesleyan University	1015	940	1090
Concordia University Texas***	1015	900	1130					800
University of Maine-Farmington*	1015	880	1150					601
Bethel College	1015	900	1130					601
Northern Illinois University	1010	910	1110	194				501	441
Middle Tennessee State University**	1010	910	1110					800	394
University of Akron	1010	870	1150					800	275
University of Alaska-Fairbanks	1010	870	1150				301	500
University of Wisconsin-Milwaukee**	1010	910	1110				401	601	271
Erskine College	1010	910	1110		178
American Jewish University~	1010	780	1240
Holy Cross College***	1010	910	1110
Judson College~	1010	910	1110
University of Science and Arts of Oklahoma	1010	910	1110					800
Western State Colorado University	1010	910	1110					800
Suffolk University	1010	890	1130					284	400
William Paterson University of New Jersey	1010	920	1100					601	378
CUNY-College of Staten Island	1010	920	1100					601
Gardner-Webb University	1010	900	1120
Austin Peay State University~	1010	910	1110					800
Jacksonville University**	1010	910	1110
Troy University	1010	870	1150
Union College (KY)	1010	910	1110
Northwestern State University of Louisiana	1010	910	1110
Arkansas Tech University	1010	870	1150					800
Henderson State University	1010	910	1110					800
Lindsey Wilson College*	1010	910	1110					800
Eastern Illinois University	1010	910	1110					447	425	977
St. Xavier University**	1010	910	1110					500
Ferris State University**	1010	910	1110					501	400
Ursuline College	1010	910	1110
Mount St. Joseph University	1010	910	1110
Dakota State University	1010	910	1110
Pittsburg State University	1010	910	1110					800		1000
University of Central Missouri**	1010	910	1110					800	361
Wayne State College*	1010	910	1110					800
Northern Michigan University***	1010	910	1110					800	430
University of Wisconsin-Superior	1010	910	1110
Minot State University	1010	910	1110
Aurora University~	1010	910	1110					800
Lakeland College**	1010	910	1110
Saginaw Valley State University	1010	910	1110					800	361
Southwest Minnesota State University**	1010	910	1110					800
University of St. Mary**	1010	910	1110
California State University-Chico	1010	910	1110					470	330
West Texas A&M University	1010	910	1110					800
Lubbock Christian University**	1010	910	1110					800
Southern Nazarene University***	1010	910	1110					449
Southwestern Assemblies of God University***	1010	910	1110
Texas A&M University-Texarkana**	1010	910	1110
Unity College*	1010	910	1110
University of Charleston	1010	910	1110					482
Huntingdon College	1010	910	1110					800
Alderson Broaddus University	1010	910	1110					601
Tennessee Wesleyan College	1010	910	1110
Brescia University	1010	910	1110
Welch College	1010	870	1150
Limestone College**	1010	930	1090
Franklin College***	1010	910	1110					417
Adrian College	1010	910	1110					501	261
Manchester University	1010	890	1130
Greenville College	1010	870	1150					601
Central Methodist University**	1010	910	1110					501
University of Minnesota-Crookston	1010	910	1110
Mount Marty College***	1010	910	1110					800
McPherson College**	1010	910	1110
Kuyper College~	1010	870	1150
Midland University***	1010	910	1110					800
Grace University~	1010	910	1110
Iowa Wesleyan College~	1010	910	1110
Oregon Institute of Technology**	1010	880	1140					601
Schreiner University	1010	910	1110					601
Concordia University (CA)	1006.5	903	1110					601
Indiana University-Purdue University-Indianapolis	1005	890	1120	194				500	283
Morehouse College	1005	900	1110		133			476
Wesleyan College	1005	880	1130		133
Iona College	1005	900	1110					501
Central Connecticut State University	1005	910	1100					601	214
Hampton University*	1005	920	1090					191
Longwood University	1005	920	1090					800	201
Armstrong State University	1005	920	1090					800	374
Southern Oregon University	1005	890	1120					800
Becker College	1005	890	1120
Toccoa Falls College*	1005	880	1130
Huntington University	1005	880	1130					500
Mount St. Mary College	1001.5	910	1093					601
St. Leo University*	1001.5	910	1093
Delaware Valley College	1001.5	880	1123
University of Nevada-Las Vegas	1000	890	1110					601
Wells College*	1000	930	1070		148
Emory and Henry College**	1000	880	1120		172
SUNY College-Old Westbury**	1000	920	1080					800
Fairleigh Dickinson University	1000	900	1100					468	453
Slippery Rock University of Pennsylvania	1000	910	1090					601	261
Waynesburg University	1000	890	1110					501
Westfield State University	1000	910	1090					601	350
Lynchburg College	1000	890	1110					501
Coastal Carolina University	1000	910	1090					800	396
University of Southern Indiana	1000	890	1110					800	146
Alaska Pacific University**	1000	915	1085
Concordia University (OR)***	1000	880	1120					601
LaGrange College	1000	910	1090
Eastern Mennonite University	995.5	863	1128		172			429
Stevenson University**	995	890	1100					501
Fitchburg State University	995	900	1090					800
Southern New Hampshire University	995	890	1100
Woodbury University	995	880	1110
San Francisco State University	995	880	1110					601	425
Midwestern State University**	995	900	1090					601
New Mexico State University	990	870	1110				601	601	417
University of Wisconsin-Parkside*	990	910	1070					800
La Salle University	990	880	1100					292	450
Wheelock College	990	890	1090
Bridgewater State University**	990	890	1090					800	315
Radford University	990	900	1080					800	421	987
Mississippi University for Women	990	870	1110
Campbellsville University	990	870	1110					800
Columbus State University	990	880	1100					800
Cumberland University	990	910	1070					800
Shepherd University**	990	900	1080					800
Southern Arkansas University	990	870	1110					800
Muskingum University	990	870	1110					501
Bemidji State University	990	910	1070					800
St. Cloud State University	990	870	1110					800	407
University of Michigan-Flint	990	870	1110					601
Graceland University	990	870	1110					800
Concordia University-St. Paul**	990	870	1110
Black Hills State University~	990	910	1070					800
Friends University~	990	870	1110
Indiana University-Purdue University-Fort Wayne	990	890	1090					800
Lake Erie College**	990	910	1070					800
Siena Heights University	990	910	1070
Fresno Pacific University	990	880	1100
Central Washington University**	990	880	1100					601	387
Humboldt State University*	990	870	1110					800	442
Weber State University*	990	870	1110					800
Hawaii Pacific University	990	870	1110					501
Stephen F. Austin State University	990	890	1090					800	436
Southwestern Oklahoma State University	990	870	1110					800
Wilson College*	990	860	1120
Concordia College***	990	870	1110					601
Concord University**	990	870	1110					800
West Liberty University**	990	870	1110					800
Ohio Valley University	990	910	1070
Reinhardt University**	990	860	1120
Central Baptist College**	990	910	1070
Rochester College~	990	870	1110					800
Central Christian College~	990	870	1110
Missouri Southern State University**	990	870	1110					800
Waldorf College~	990	910	1070
Oklahoma Wesleyan University	990	870	1110
Utah Valley University	990	870	1110					800
Menlo College**	989.5	882	1097
Vaughn College of Aeronautics and Technology	989	885	1093
Sam Houston State University**	985	880	1090					601	354
Texas A&M University-Commerce	985	880	1090					800
Shippensburg University of Pennsylvania	985	890	1080					601	350	1040
Point Park University	985	870	1100					601
Western Connecticut State University	985	890	1080					800
Salem State University**	985	890	1080					800	417
University of Southern Maine**	985	870	1100					800
Fort Hays State University***	985	740	1230							989
Sonoma State University**	985	880	1090					601	436
St. Joseph's College	985	890	1080
Crown College***	980.5	863	1098
Bloomsburg University of Pennsylvania	980	890	1070					601	228
Alvernia University**	980	890	1070					601
Brenau University	980	890	1070
California Baptist University	980	850	1110					601
Eastern Washington University	980	870	1090					601	435
California State University-Monterey Bay	980	870	1090					501	378	1066
University of Alaska-Anchorage*	980	880	1080					800	261
Lenoir-Rhyne University**	980	880	1080					800
College of New Rochelle~	977.5	900	1055
Indiana University of Pennsylvania**	975	880	1070					800	370	1071
Lamar University	975	870	1080
Burlington College~	975	820	1130
SUNY Buffalo State	975	890	1060					601	370
Pfeiffer University	975	870	1080					601
Charleston Southern University**	975	870	1080					800
University of St. Francis	975	890	1060					601
Missouri Baptist University***	975	830	1120					800
Purdue University-Calumet	975	870	1080					800
Lasell College	975	880	1070					601
McMurry University	975	860	1090
Hope International University	975	860	1090
Northwest Christian University	975	885	1065
Colorado Mesa University	970	870	1070					800
Virginia Intermont College***	970	870	1070
Montclair State University	970	880	1060					409	339	996
Keene State College**	970	860	1080					601	407	992
CUNY-Lehman College	970	890	1050					501
LIU Post	970	880	1060					429
Shenandoah University	970	850	1090					489	218
Auburn University-Montgomery	970	870	1070					800
Fairmont State University	970	870	1070					800
Western Illinois University	970	870	1070					470	443
Oakland City University~	970	870	1070
Tiffin University~	970	870	1070
Northeastern State University	970	870	1070					601	430
Angelo State University**	970	870	1070					800	242
Colorado State University-Pueblo**	970	870	1070					800
East Central University~	970	870	1070					800
Montana State University-Billings	970	870	1070
Sierra Nevada College**	970	870	1070
Paul Smith's College~	970	880	1060
Tuskegee University**	970	870	1070					340
Catawba College*	970	850	1090					800
Blue Mountain College	970	870	1070
Alice Lloyd College	970	870	1070
Faulkner University***	970	870	1070
Kentucky Christian University	970	870	1070
Louisiana College~	970	870	1070
Culver-Stockton College	970	870	1070
Defiance College	970	870	1070
Valley City State University	970	870	1070
MacMurray College	970	910	1030
Dickinson State University**	970	870	1070
Bethany College	970	870	1070
Metropolitan State University of Denver***	970	870	1070					800
Belmont Abbey College*	969	868	1070
Texas A&M University-Corpus Christi**	965	870	1060					800
Bay Path University*	965	840	1090					501
The Sage Colleges*	965	840	1090
Plymouth State University	965	860	1070					800	283	1007
Frostburg State University	965	860	1070					800
Husson University	965	850	1080					800
University of the Incarnate Word	965	870	1060					601
Chaminade University of Honolulu	965	870	1060					601
Tarleton State University**	965	870	1060					800	180
Cazenovia College*	965	860	1070					601
Thiel College**	965	870	1060
Valley Forge Christian College~	965	890	1040
Daniel Webster College**	965	830	1100
University of South Carolina-Aiken	965	860	1070					601
Southeastern University**	965	850	1080
Warner Pacific College	965	830	1100
University of Great Falls***	965	840	1090
Vanguard University of Southern California	961.5	850	1073					800
University of St. Joseph	960	880	1040					292
Kutztown University of Pennsylvania	960	870	1050					800	378
Mansfield University of Pennsylvania	960	850	1070					800
Franklin Pierce University	960	860	1060					601
St. Joseph's College~	960	870	1050
Indiana University-South Bend	960	860	1060					800
Coker College	960	870	1050					601
Lees-McRae College*	960	840	1080
Methodist University***	960	860	1060					501
Texas Woman's University*	955	840	1070					601
Castleton State College**	955	850	1060					800
Eastern Nazarene College**	955	820	1090					473
University of Virginia-Wise**	955	860	1050
Keuka College**	955	860	1050					601
Centenary College	955	820	1090					601
Chestnut Hill College	955	850	1060					484
Georgia Southwestern State University	955	860	1050
California State University-Channel Islands***	955	850	1060
Western Oregon University	955	840	1070					800
SUNY College of Technology-Alfred*	955	840	1070
Purdue University-North Central*	955	860	1050
Howard Payne University	955	860	1050
University of South Carolina-Upstate**	954	870	1038					800
Spalding University***	950	870	1030	181				601
Florida A&M University	950	870	1030					501
Fisk University	950	830	1070		165
Brevard College	950	850	1050
Louisana State University-Alexandria	950	870	1030
San Diego Christian College***	950	870	1030
Shawnee State University*	950	830	1070					800
West Virginia State University	950	870	1030					800
William Peace University***	950	790	1110
Gwynedd Mercy University	950	850	1050					453
Caldwell University	950	830	1070					501
Delta State University	950	870	1030					800
University of West Georgia**	950	870	1030					800	391
Bethel University~	950	830	1070					501
Montreat College~	950	820	1080
University of West Alabama	950	870	1030					601	210
Alverno College	950	830	1070					501
Mount Mary University	950	830	1070
Marian University	950	870	1030
Indiana University Southeast	950	850	1050					800
MidAmerica Nazarene University~	950	910	990					601
Park University***	950	830	1070
Youngstown State University	950	830	1070					800	261
Notre Dame de Namur University***	950	870	1030					601
California State University-San Marcos~	950	850	1050					601	257
Grand Canyon University***	950								391
Northwestern Oklahoma State University	950	870	1030
Southeastern Oklahoma State University	950	870	1030					800
University of Texas-Pan American	950	870	1030						454	1002
Wayland Baptist University	950	830	1070
Davis and Elkins College~	950	830	1070
Point University	950	870	1030
Notre Dame College of Ohio***	950	870	1030
Bismarck State College*	950	830	1070
Missouri Western State University*	950	830	1070					800
Ohio Christian University~	950	830	1070
Presentation College~	950	870	1030
Silver Lake College~	950	830	1070
East Texas Baptist University	950	870	1030
Rogers State University**	950	830	1070
Dixie State College of Utah	950	830	1070
University of Mount Olive~	946.5	833	1060					601
Immaculata University	945	830	1060	181				501
East Stroudsburg University of Pennsylvania**	945	880	1010					800	412
California University of Pennsylvania	945	850	1040					800	370
Carlow University~	945	855	1035					601
Lock Haven University of Pennsylvania	945	840	1050					800	223
Mary Baldwin College	945	830	1060
Francis Marion University	945	830	1060					800
California State University-Sacramento*	945	830	1060					601	425	948
Cedar Crest College	945	840	1050					334
Newberry College	945	830	1060					800
Clayton State University	945	860	1030					800
Truett McConnell College	945	840	1050
Indiana University-Kokomo	945	850	1040					800
Southwestern Adventist University	945	830	1060
Lander University***	941.5	833	1050					800
Harrisburg University of Science and Technology~	940	830	1050
Shorter University~	940	820	1060
Utica College~	940	830	1050
St. Thomas Aquinas College**	940	830	1050					800
Rivier University~	940	860	1020
Tusculum College***	940	840	1040					800
St. Francis College	940	850	1030					501
Edison State College	940	850	1030
Georgia Gwinnett College*	937.5	820	1055
Barry University	936.5	833	1040					501
University of Hawaii-Hilo**	936.5	823	1050					501
Lynn University	935	820	1050					800
University of Maine-Machias	935	820	1050
CUNY-John Jay College of Criminal Justice	935	840	1030					601		996
Holy Family University	935	850	1020					501
Clarion University of Pennsylvania	935	840	1030					800	421
Curry College*	935	840	1030					601
Eastern Oregon University***	935	820	1050
Nichols College*	935	840	1030					800
Morrisville State College*	935	840	1030
Averett University	935	840	1030
Mars Hill University	935	830	1040					800
Thomas University*	935	810	1060
Grand View University***	935	810	1060					800
University of Texas-El Paso***	930	830	1030				601	800	440
University of Pikeville	930	830	1030
Edinboro University of Pennsylvania	930	820	1040					800
Southern Wesleyan University~	930	810	1050					800
University of Dubuque**	930	830	1030					800
Adams State University~	930	830	1030					800
Eastern New Mexico University~	930	830	1030
College of Our Lady of the Elms**	930	820	1040					501
Mount Aloysius College**	930	830	1030					800
Lyndon State College~	930	810	1050					800
Barton College	930	840	1020
Oakwood University***	930	830	1030					601
Emmanuel College	930	830	1030					601
Olivet College	930	830	1030
Finlandia University~	930	830	1030
Missouri Valley College~	930	870	990
William Penn University~	930	830	1030
York College	930	830	1030
University of Montana-Western	930	830	1030					800
Rhode Island College**	925	820	1030					800	430
University of North Carolina-Pembroke	925	840	1010					800	455	1010
Mount St. Mary's College	925	830	1020
La Sierra University**	925	810	1040					601
Vermont Technical College~	925	810	1040
Indiana University East	925	820	1030
Lewis-Clark State College~	925	820	1030					800
Rosemont College	920	800	1040
Southern Connecticut State University	920	820	1020					601		996
University of Bridgeport	920	830	1010					800
California State University-Northridge**	920	800	1040					601	421	959
La Roche College	920	800	1040					800
SUNY College of Technology-Canton*	920	820	1020
University of South Carolina-Beaufort	920	830	1010
New Jersey City University	916	820	1012					601
Our Lady of the Lake University	915	870	960					800
St. Peter's University	915	830	1000					601
New England College*	915	810	1020
California State University-Stanislaus*	915	810	1020					501
Middle Georgia State College***	915	810	1020
Nyack College~	912.5	770	1055					601
Indiana State University	910	800	1020					800	412
Jackson State University~	910	830	990					601
North Carolina A&T State University	910	830	990					601	449
Life University**	910
University of Baltimore***	910	830	990
California State University-Fresno	910	800	1020					500	400	1021
Holy Names University	910	820	1000
Philander Smith College	910	790	1030
Webber International University	910	830	990
Mayville State University	910	830	990
University of Maine-Fort Kent*	909	818	1000
University of Houston-Victoria~	907.5	810	1005
Bethany College	905	770	1040
Dominican College	905	810	1000
Kean University**	905	810	1000					601	396
Texas A&M International University	905	800	1010					800		965
California State University-Bakersfield***	905	790	1020					601
California State University-East Bay~	905	800	1010					601		1008
University of Texas-Brownsville	905	810	1000
Bluefield College	905	800	1010
Greensboro College~	905	790	1020
Morgan State University*	900	820	980					601
College of Mount St. Vincent***	900	810	990					501
Georgian Court University**	900	790	1010					601
Indiana University Northwest	900	780	1020					800
Keystone College	900	800	1000
Thomas College	900	790	1010					800
Abraham Baldwin Agricultural College**	900	810	990
Brewton-Parker College~	900	810	990
Saint Mary-of-the-Woods College	900	780	1020
SUNY College of Technology-Delhi*	895.5	808	983
Delaware State University	895	820	970					501
University of Houston-Downtown	895	800	990					800
Texas A&M University-Kingsville	890	790	990					800
Dillard University	890	830	950
Cabrini College**	890	780	1000					601
Southern University and A&M College**	890	830	950					800
Warner University***	890	790	990
Chicago State University	890	830	950
Northeastern Illinois University**	890	790	990					601
California State University-San Bernardino*	890	790	990					601	451	976
Cameron University*	890	790	990					800
Glenville State College	890	790	990
Bluefield State College	890	790	990
Oklahoma State University Institute of Technology-Okmulgee**	890	790	990
University of Hawaii-West Oahu	890	790	990
St. Thomas University	887.5	785	990
Bowie State University**	885	810	960					601
Albany State University	885	820	950					800
Mount Ida College	885	790	980					800
Five Towns College	885	770	1000
University of Maine-Augusta~	885	760	1010
Ferrum College	885	780	990					800
Coppin State University***	880	810	950					800
Felician College**	880	780	980
California State University-Los Angeles*	880	770	990					601		982
SUNY College of Agriculture and Technology-Cobleskill*	880	760	1000
Albertus Magnus College	875	820	930
University of Maryland-Eastern Shore**	875	790	960					601
North Carolina Central University	875	800	950					601
CUNY-York College***	871							601		979
Tennessee State University**	870	790	950					601
Kentucky State University	870	790	950
Anna Maria College***	870	765	975
Grambling State University**	870	790	950
New Mexico Highlands University	870	790	950
Tougaloo College	865	740	990
Lincoln University	865	770	960					601
Medaille College**	865	760	970					800
Robert Morris University**	865	740	990					501
North Carolina Wesleyan College*	865	760	970
Elizabeth City State University**	862.5	780	945
Mid-Atlantic Christian University	860.5	778	943
Neumann University	860	770	950					800
Calumet College of St. Joseph~	860	780	940
Post University	860	760	960
Norfolk State University**	859	770	948					800
Clark Atlanta University**	855	770	940					601
College of St. Elizabeth	854	748	960
American International College	852.5	836	869					601
Bloomfield College	850	770	930
Stillman College***	850	790	910
Winston-Salem State University***	850	790	910					501
Alcorn State University	850	790	910					800
California State University-Dominguez Hills*	850	760	940					800
Dean College	850	750	950
Gordon State College~	850	750	950
Bennett College***	845	740	950
Gallaudet University	845	740	950
College of St. Joseph**	845	705	985
Alabama State University**	845	740	950					800
Prairie View A&M University	845	750	940					800
Wesley College**	845	750	940					800
University of Arkansas-Pine Bluff	845	740	950
Savannah State University	840	770	910					800
Fayetteville State University**	840	770	910					800		937
Washington Adventist University	840	720	960
Texas Southern University	835	750	920					601
Clafin University	835	710	960
Oklahoma Panhandle State University***	830	710	950
Johnson C. Smith University	826.5	733	920					601
Alabama Agricultural and Mechanical University	825	740	910					800
Mississippi Valley State University~	825	740	910
Fisher College*	825	730	920
Central State University	825	740	910
Lincoln College***	825	740	910
Bacone College~	825	740	910
Virginia State University**	820	730	910					601
Bethune-Cookman University	805	740	870
Fort Valley State University	805	740	870
Edward Waters College~	805	740	870
Huston-Tillotson University~	800	700	900
Sul Ross State University**	800	690	910
South Carolina State University	795	720	870					800
Allen University*	790
Chowan University	785	700	870
Marygrove College~	780	690	870
Paine College	780	690	870
Wiley College*	780	690	870
CUNY-Medgar Evers College~	775	690	860
St. Augustine's University**	761.5	665	858
Lane College***	760	690	830
Pine Manor College**	760	660	860
Cheyney University of Pennsylvania**	760	670	850
Virginia Union University	755	670	840
Jarvis Christian College	755	640	870
Shaw University***	715	640	790
Rust College	665	640	690
Livingstone College**	660	530	790
