# Supplementary material for: Using Standardized Test Scores to Include General Cognitive Ability in Education Research and Policy
Source: J Intell. 2018 Aug 2;6(3):37. doi: 10.3390/jintelligence6030037 (PMC6480800; doi:10.3390/jintelligence6030037)
Supplement: Supplementary file 1 [file jintelligence-06-00037-s001.zip › jintelligence-316143-SM/Supplementary B - 20180524a.xlsx]

## Sheet: Sheet1
THE 2018 World Rank	School
1	University of Oxford
2	University of Cambridge
3	California Institute of Technology
3	Stanford University
5	Massachusetts Institute of Technology
6	Harvard University
7	Princeton University
8	Imperial College London
9	University of Chicago
10	ETH Zurich – Swiss Federal Institute of Technology Zurich
10	University of Pennsylvania
12	Yale University
13	Johns Hopkins University
14	Columbia University
15	University of California, Los Angeles
16	UCL
17	Duke University
18	University of California, Berkeley
19	Cornell University
20	Northwestern University
21	University of Michigan
22	National University of Singapore
22	University of Toronto
24	Carnegie Mellon University
25	London School of Economics and Political Science
25	University of Washington
27	University of Edinburgh
27	New York University
27	Peking University
30	Tsinghua University
31	University of California, San Diego
32	University of Melbourne
33	Georgia Institute of Technology
34	University of British Columbia
34	LMU Munich
36	King’s College London
37	University of Illinois at Urbana-Champaign
38	École Polytechnique Fédérale de Lausanne
38	Karolinska Institute
40	University of Hong Kong
41	Technical University of Munich
42	McGill University
43	University of Wisconsin-Madison
44	Hong Kong University of Science and Technology
45	Heidelberg University
46	The University of Tokyo
47	KU Leuven
48	Australian National University
49	University of Texas at Austin
50	Brown University
50	Washington University in St Louis
52	Nanyang Technological University, Singapore
53	University of California, Santa Barbara
54	University of California, Davis
54	University of Manchester
56	University of Minnesota
56	University of North Carolina at Chapel Hill
58	Chinese University of Hong Kong
59	University of Amsterdam
60	Purdue University
61	University of Sydney
62	Humboldt University of Berlin
63	Delft University of Technology
64	Wageningen University & Research
65	University of Queensland
66	University of Southern California
67	Leiden University
68	Utrecht University
69	University of Maryland, College Park
70	Boston University
70	Ohio State University
72	Erasmus University Rotterdam
72	Paris Sciences et Lettres – PSL Research University Paris
74	Kyoto University
74	Seoul National University
76	University of Bristol
77	Pennsylvania State University
78	McMaster University
79	RWTH Aachen University
80	University of Glasgow
80	Monash University
82	University of Freiburg
83	University of Groningen
83	Michigan State University
85	University of New South Wales
86	Rice University
86	Uppsala University
88	Free University of Berlin
89	Dartmouth College
90	University of Helsinki
91	University of Warwick
92	Technical University of Berlin
93	Lund University
94	University of Tübingen
95	University of Basel
95	Korea Advanced Institute of Science and Technology (KAIST)
97	Durham University
98	Emory University
99	University of California, Irvine
100	University of Bonn
100	University of Colorado Boulder
100	University of Pittsburgh
103	Maastricht University
104	University of Sheffield
105	University of Bern
105	Vanderbilt University
107	Ghent University
108	University of Montreal
109	Aarhus University
109	University of Copenhagen
111	Sungkyunkwan University (SKKU)
111	University of Western Australia
113	University of Göttingen
113	University of Virginia
115	École Polytechnique
116	Fudan University
117	Indiana University
117	Trinity College Dublin
119	University of Alberta
119	City University of Hong Kong
121	Queen Mary University of London
122	Radboud University Nijmegen
123	Georgetown University
123	Pierre and Marie Curie University
125	University of Mannheim
126	Arizona State University
126	Charité - Universitätsmedizin Berlin
126	University of Southampton
129	Université Catholique de Louvain
130	University of Exeter
130	University of Geneva
132	University of Science and Technology of China
133	Karlsruhe Institute of Technology
134	University of Adelaide
134	Stockholm University
136	University of Zurich
137	Pohang University of Science and Technology
137	University of York
139	University of Leeds
140	Pompeu Fabra University
141	University of Birmingham
141	Eindhoven University of Technology
143	University of Florida
143	University of St Andrews
145	University of Cologne
146	University of Oslo
147	Autonomous University of Barcelona
147	University of Nottingham
147	University of Sussex
150	Lancaster University
150	University of Notre Dame
152	University of Lausanne
153	Technical University of Denmark
153	University of Rochester
155	Scuola Superiore Sant’Anna
155	TU Dresden
155	Ulm University
158	Case Western Reserve University
159	University of Leicester
159	Texas A&M University
161	University of Arizona
162	University of California, Santa Cruz
162	Cardiff University
162	University of Erlangen-Nuremberg
165	University of Vienna
165	Vrije Universiteit Amsterdam
165	University of Würzburg
168	University of Alabama at Birmingham
169	Nanjing University
169	Tufts University
171	University of Cape Town
172	Rutgers, the State University of New Jersey
173	KTH Royal Institute of Technology
173	University of Münster
175	Université Libre de Bruxelles
175	Newcastle University
177	University of Liverpool
177	Zhejiang University
179	University of Luxembourg
179	University of Twente
181	Paris-Sud University
182	École Normale Supérieure de Lyon
182	Hong Kong Polytechnic University
184	Scuola Normale Superiore di Pisa
185	University of Aberdeen
186	University of Miami
187	University of Dundee
188	University of East Anglia
188	Shanghai Jiao Tong University
190	Aalto University
191	University of Massachusetts
192	University of Auckland
193	Northeastern University
194	Lomonosov Moscow State University
195	Tilburg University
196	Paris-Sorbonne University – Paris 4
197	Royal Holloway, University of London
198	University of California, Riverside
198	University of Gothenburg
198	National Taiwan University
201-250	Aalborg University
201-250	University of Antwerp
201-250	University of Barcelona
201-250	University of Bergen
201-250	University of Bologna
201-250	Brandeis University
201-250	University of Calgary
201-250	Chalmers University of Technology
201-250	University of Cincinnati
201-250	Copenhagen Business School
201-250	University of Delaware
201-250	University of Duisburg-Essen
201-250	Florida State University
201-250	University of Fribourg
201-250	George Washington University
201-250	University of Hamburg
201-250	University of Hawai’i at Mānoa
201-250	Hebrew University of Jerusalem
201-250	University of Iceland
201-250	University of Iowa
201-250	James Cook University
201-250	University of Kiel
201-250	King Abdulaziz University
201-250	University of Konstanz
201-250	Korea University
201-250	National University of Ireland, Galway
201-250	Osaka University
201-250	University of Otago
201-250	University of Ottawa
201-250	Paris Diderot University – Paris 7
201-250	University of Passau
201-250	University of Potsdam
201-250	Queen’s University Belfast
201-250	Queensland University of Technology
201-250	University of Reading
201-250	Royal College of Surgeons in Ireland
201-250	Ruhr University Bochum
201-250	University of South Australia
201-250	St George’s, University of London
201-250	University of Stuttgart
201-250	University of Tampere
201-250	Technical University of Darmstadt
201-250	University of Technology, Sydney
201-250	Tel Aviv University
201-250	University of Texas at Dallas
201-250	Tohoku University
201-250	Ulsan National Institute of Science and Technology
201-250	University College Dublin
201-250	University of Utah
201-250	Vita-Salute San Raffaele University
201-250	University of Waterloo
201-250	Western University
201-250	Yonsei University (Seoul campus)
251-300	Aix-Marseille University
251-300	University of Bath
251-300	University of Bayreuth
251-300	Bielefeld University
251-300	University of Bremen
251-300	University at Buffalo
251-300	Clark University
251-300	University of Colorado Denver
251-300	Colorado School of Mines
251-300	Dalhousie University
251-300	École des Ponts ParisTech
251-300	University of Essex
251-300	Goethe University Frankfurt
251-300	Griffith University
251-300	University of Hohenheim
251-300	University of Illinois at Chicago
251-300	Indian Institute of Science
251-300	University of Innsbruck
251-300	Johannes Gutenberg University of Mainz
251-300	Laval University
251-300	Macquarie University
251-300	University of Marburg
251-300	Medical University of Vienna
251-300	Moscow Institute of Physics and Technology
251-300	University of Newcastle
251-300	North Carolina State University
251-300	Norwegian University of Science and Technology
251-300	University of Oregon
251-300	Oregon Health and Science University
251-300	University of Oulu
251-300	Queen’s University
251-300	University of São Paulo
251-300	Simon Fraser University
251-300	University of Southern Denmark
251-300	University of South Florida
251-300	Stony Brook University
251-300	University of Surrey
251-300	Swansea University
251-300	Swedish University of Agricultural Sciences
251-300	Syracuse University
251-300	Tokyo Institute of Technology
251-300	University of Trento
251-300	Umeå University
251-300	Wake Forest University
251-300	William & Mary
251-300	University of the Witwatersrand
251-300	University of Wollongong
301-350	Aberystwyth University
301-350	University of Alaska Fairbanks
301-350	Anglia Ruskin University
301-350	Babol Noshirvani University of Technology
301-350	Bangor University
301-350	Birkbeck, University of London
301-350	University of Bordeaux
301-350	Boston College
301-350	Brighton and Sussex Medical School
301-350	Charles Darwin University
301-350	University of Connecticut
301-350	Deakin University
301-350	University of Denver
301-350	University of Eastern Finland
301-350	Flinders University
301-350	Free University of Bozen-Bolzano
301-350	George Mason University
301-350	Goldsmiths, University of London
301-350	Grenoble Alpes University
301-350	University of Houston
301-350	Iowa State University
301-350	University of Kent
301-350	Khalifa University
301-350	Koç University
301-350	University of Liège
301-350	Loughborough University
301-350	Medical University of Graz
301-350	University of Milan
301-350	Nagoya University
301-350	National Tsing Hua University
301-350	University of Navarra
301-350	University of Nebraska-Lincoln
301-350	Oregon State University
301-350	Polytechnic University of Milan
301-350	Rensselaer Polytechnic Institute
301-350	Rush University
301-350	Sapienza University of Rome
301-350	University of Stirling
301-350	University of Tartu
301-350	University of Tasmania
301-350	Technical University of Dortmund
301-350	Technion Israel Institute of Technology
301-350	University of Tennessee, Knoxville
301-350	Tomsk Polytechnic University
301-350	University of Victoria
301-350	Victoria University
301-350	Vienna University of Technology
301-350	Virginia Polytechnic Institute and State University
301-350	Vrije Universiteit Brussel
301-350	Washington State University
351-400	University of Alabama
351-400	American University
351-400	Aston University
351-400	Autonomous University of Madrid
351-400	Brunel University London
351-400	University of Canberra
351-400	University of Canterbury
351-400	City, University of London
351-400	Colorado State University
351-400	University of Côte d’Azur
351-400	University of Crete
351-400	Curtin University
351-400	Cyprus University of Technology
351-400	Drexel University
351-400	Federal University of Toulouse Midi-Pyrénées
351-400	University of Georgia
351-400	Georgia State University
351-400	Gwangju Institute of Science and Technology
351-400	Hanyang University
351-400	Heriot-Watt University
351-400	Higher School of Economics
351-400	Indian Institute of Technology Bombay
351-400	Justus Liebig University Giessen
351-400	University of Kansas
351-400	Kyushu University
351-400	La Trobe University
351-400	Leibniz University of Hanover
351-400	Linköping University
351-400	University of Macau
351-400	University of Malaya
351-400	Montpellier University
351-400	Örebro University
351-400	University of Padua
351-400	University of Pavia
351-400	University of Pisa
351-400	Royal Veterinary College
351-400	Sabancı University
351-400	University of Salerno
351-400	University of South Carolina
351-400	Stellenbosch University
351-400	University of Strasbourg
351-400	Sun Yat-sen University
351-400	Temple University
351-400	University of Trieste
351-400	Tulane University
351-400	University of Turku
351-400	University College Cork
351-400	University of Vermont
351-400	Université de Versailles Saint-Quentin-en-Yvelines
351-400	University of Waikato
351-400	Wayne State University
351-400	York University
401-500	Auckland University of Technology
401-500	University of Bari Aldo Moro
401-500	Bar-Ilan University
401-500	University of Bergamo
401-500	Bilkent University
401-500	Binghamton University, State University of New York
401-500	Boğaziçi University
401-500	University of Brescia
401-500	University of Calabria
401-500	CentraleSupélec
401-500	Charles University in Prague
401-500	Chung-Ang University
401-500	Claude Bernard University Lyon 1
401-500	University of Cyprus
401-500	Dublin City University
401-500	University of Florence
401-500	Florida International University
401-500	University of Genoa
401-500	University of Graz
401-500	Graz University of Technology
401-500	University of Greifswald
401-500	Hamburg University of Technology
401-500	Hasselt University
401-500	Hofstra University
401-500	Hokkaido University
401-500	Hong Kong Baptist University
401-500	Huazhong University of Science and Technology
401-500	University of Hull
401-500	Jordan University of Science and Technology
401-500	University of Jyväskylä
401-500	University of Kaiserslautern
401-500	Kazan Federal University
401-500	University of KwaZulu-Natal
401-500	Kyung Hee University
401-500	University of Lille
401-500	Louisiana State University
401-500	Makerere University
401-500	University of Manitoba
401-500	Marche Polytechnic University
401-500	University of Maryland, Baltimore County
401-500	Massey University
401-500	Maynooth University
401-500	Middlesex University
401-500	University of Milan-Bicocca
401-500	University of Missouri
401-500	University of Modena and Reggio Emilia
401-500	University of Montana
401-500	Murdoch University
401-500	University of Naples Federico II
401-500	National Chiao Tung University
401-500	National Research Nuclear University MEPhI
401-500	National Taiwan University of Science and Technology (Taiwan Tech)
401-500	University of Nebraska Medical Center
401-500	University of Neuchâtel
401-500	Northern Arizona University
401-500	Norwegian University of Life Sciences
401-500	Novosibirsk State University
401-500	University of Oklahoma
401-500	The Open University
401-500	Oxford Brookes University
401-500	University of Parma
401-500	Plymouth University
401-500	Polytechnic University of Catalonia
401-500	Polytechnic University of Turin
401-500	Qatar University
401-500	Quaid-i-azam University
401-500	Reykjavík University
401-500	RMIT University
401-500	University of Rome II – Tor Vergata
401-500	University of Rome III
401-500	Roskilde University
401-500	University of Rovira i Virgili
401-500	University of St Gallen
401-500	Saint Louis University
401-500	Saint Petersburg State University
401-500	San Diego State University
401-500	University of Saskatchewan
401-500	Sciences Po
401-500	Semmelweis University
401-500	University of Siegen
401-500	University of Siena
401-500	Soas, University of London
401-500	Southern Cross University
401-500	State University of Campinas
401-500	University of Strathclyde
401-500	Swinburne University of Technology
401-500	University of Texas at San Antonio
401-500	Tokyo Medical and Dental University (TMDU)
401-500	Tongji University
401-500	University of Tsukuba
401-500	University of Tulsa
401-500	University of Turin
401-500	UiT The Arctic University of Norway
401-500	University of Urbino Carlo Bo
401-500	Verona University
401-500	Victoria University of Wellington
401-500	Western Sydney University
401-500	University of Wisconsin-Milwaukee
401-500	Wuhan University
401-500	Xiamen University
501-600	Alfaisal University
501-600	American University of Beirut
501-600	Aristotle University of Thessaloniki
501-600	University of Arkansas
501-600	Athens University of Economics and Business
501-600	Australian Catholic University
501-600	University of Aveiro
501-600	Blaise Pascal University
501-600	Bond University
501-600	Université Bourgogne Franche-Comté (UBFC)
501-600	Ca’ Foscari University of Venice
501-600	Carleton University
501-600	University of Catania
501-600	Catholic University of the Sacred Heart
501-600	Central China Normal University
501-600	Central Queensland University
501-600	China Medical University, Taiwan
501-600	University of Coimbra
501-600	Complutense University of Madrid
501-600	Concordia University
501-600	Creighton University
501-600	Diego Portales University
501-600	East China Normal University
501-600	Edith Cowan University
501-600	Ewha Womans University
501-600	Federal University of São Paulo (UNIFESP)
501-600	Federico Santa María Technical University
501-600	University of Ferrara
501-600	Fujita Health University
501-600	University of Granada
501-600	Harbin Institute of Technology
501-600	University of Hertfordshire
501-600	Indian Institute of Technology Delhi
501-600	Indian Institute of Technology Kanpur
501-600	Indian Institute of Technology Kharagpur
501-600	Indian Institute of Technology Roorkee
501-600	University of Ioannina
501-600	ITMO University
501-600	Johannes Kepler University of Linz
501-600	Keele University
501-600	Kent State University
501-600	King Fahd University of Petroleum and Minerals
501-600	King Saud University
501-600	Konkuk University
501-600	Lappeenranta University of Technology
501-600	Lehigh University
501-600	University of Limerick
501-600	Lincoln University
501-600	University of Lisbon
501-600	Liverpool John Moores University
501-600	University of Lorraine
501-600	Mahidol University
501-600	Masaryk University
501-600	Memorial University of Newfoundland
501-600	Missouri University of Science and Technology
501-600	Montana State University
501-600	University of Nantes
501-600	National and Kapodistrian University of Athens
501-600	National Cheng Kung University (NCKU)
501-600	National Taiwan Normal University
501-600	New Jersey Institute of Technology
501-600	Northumbria University
501-600	NOVA University of Lisbon
501-600	Oklahoma State University
501-600	University of Palermo
501-600	Panthéon-Sorbonne University – Paris 1
501-600	Polytechnic University of Valencia
501-600	Pontifical Catholic University of Chile
501-600	Pontifical Javeriana University
501-600	University of Porto
501-600	University of Portsmouth
501-600	Université du Québec
501-600	Renmin University of China
501-600	University of Salento
501-600	University of Sassari
501-600	Sejong University
501-600	Shandong University
501-600	Université de Sherbrooke
501-600	Soochow University
501-600	South China University of Technology
501-600	University of South Dakota
501-600	Southeast University
501-600	University of Split
501-600	Stevens Institute of Technology
501-600	University of the Sunshine Coast
501-600	Tampere University of Technology
501-600	University of Texas at Arlington
501-600	Texas Tech University
501-600	Tianjin University
501-600	Tokyo Metropolitan University
501-600	University of Toledo
501-600	Tomsk State University
501-600	Universiti Tunku Abdul Rahman (UTAR)
501-600	University of Ulsan
501-600	Ulster University
501-600	United Arab Emirates University
501-600	University of Valencia
501-600	University of Warsaw
501-600	University of the West of Scotland
501-600	Xi’an Jiaotong University
601-800	University of the Aegean
601-800	AGH University of Science and Technology
601-800	The University of Aizu
601-800	University of Alcalá
601-800	University of Algarve
601-800	Aligarh Muslim University
601-800	American University in Cairo
601-800	American University of Sharjah
601-800	Amirkabir University of Technology
601-800	University of the Andes, Colombia
601-800	Atılım University
601-800	Auburn University
601-800	Babeş-Bolyai University
601-800	Banaras Hindu University
601-800	University of the Basque Country
601-800	Baylor University
601-800	University of Bedfordshire
601-800	Beihang University
601-800	Beijing Institute of Technology
601-800	University of Beira Interior
601-800	Ben-Gurion University of the Negev
601-800	Beni-Suef University
601-800	Bournemouth University
601-800	University of Bradford
601-800	University of Brighton
601-800	University of Cagliari
601-800	Capital Medical University
601-800	Carlos III University of Madrid
601-800	University of Central Lancashire
601-800	Central South University
601-800	Chang Gung University
601-800	University of Chemistry and Technology, Prague
601-800	Chiba University
601-800	University of Chile
601-800	China Agricultural University
601-800	China University of Geosciences, Beijing
601-800	China University of Geosciences, Wuhan
601-800	Chonbuk National University
601-800	Chonnam National University
601-800	Chulalongkorn University
601-800	Comenius University in Bratislava
601-800	COMSATS Institute of Information Technology
601-800	Coventry University
601-800	Czech Technical University in Prague
601-800	Dalian University of Technology
601-800	University of Dayton
601-800	University of Delhi
601-800	De Montfort University
601-800	Dublin Institute of Technology
601-800	East China University of Science and Technology
601-800	Eastern Mediterranean University
601-800	University of East London
601-800	École Centrale de Lyon
601-800	École Normale Supérieure de Cachan
601-800	Edinburgh Napier University
601-800	Embry-Riddle Aeronautical University
601-800	Eötvös Loránd University
601-800	Federal University of ABC (UFABC)
601-800	Federal University of Itajubá
601-800	Federal University of Minas Gerais
601-800	Federal University of Rio de Janeiro
601-800	Federal University of Rio Grande do Sul
601-800	Florida Atlantic University
601-800	Florida Institute of Technology
601-800	Fuzhou University
601-800	Gebze Technical University
601-800	Glasgow Caledonian University
601-800	University of Greenwich
601-800	Hacettepe University
601-800	University of Haifa
601-800	Hiroshima University
601-800	Huazhong Agricultural University
601-800	University of Huddersfield
601-800	Hunan University
601-800	Indian Institute of Technology Guwahati
601-800	Indian Institute of Technology Madras
601-800	Indian Institute of Technology (Indian School of Mines) Dhanbad
601-800	Inha University
601-800	Iran University of Science and Technology
601-800	ISCTE-University Institute of Lisbon
601-800	Isfahan University of Technology
601-800	Istanbul Technical University
601-800	Jadavpur University
601-800	University of Jaén
601-800	Jagiellonian University
601-800	University of Johannesburg
601-800	Juntendo University
601-800	Kagawa University
601-800	Kanazawa University
601-800	Kansas State University
601-800	Kaohsiung Medical University
601-800	Universiti Kebangsaan Malaysia
601-800	Keio University
601-800	King Juan Carlos University
601-800	King Mongkut’s University of Technology Thonburi
601-800	Kingston University
601-800	K.N. Toosi University of Technology
601-800	Kobe University
601-800	Kochi University
601-800	Kumamoto University
601-800	Kuwait University
601-800	Kyungpook National University
601-800	University of La Laguna
601-800	Leeds Beckett University
601-800	University of Lincoln
601-800	University of Ljubljana
601-800	Manchester Metropolitan University
601-800	University of Maribor
601-800	Marquette University
601-800	Middle East Technical University
601-800	University of Minho
601-800	Mississippi State University
601-800	Monterrey Institute of Technology and Higher Education
601-800	University of Murcia
601-800	Nagoya City University
601-800	Nanjing Agricultural University
601-800	Nanjing Medical University
601-800	Nanjing Normal University
601-800	Nanjing Tech University
601-800	National Autonomous University of Mexico
601-800	National Central University
601-800	National Chengchi University
601-800	National Institute of Applied Sciences of Lyon (INSA Lyon)
601-800	National Institute of Technology Rourkela
601-800	National University of Science and Technology (MISiS)
601-800	National University of Sciences and Technology
601-800	National Sun Yat-Sen University
601-800	National Yang-Ming University
601-800	New Mexico State University
601-800	University of North Carolina at Greensboro
601-800	Northeast Normal University
601-800	University of Northern British Columbia (UNBC)
601-800	Northwestern Polytechnical University
601-800	Nottingham Trent University
601-800	Okayama University
601-800	Old Dominion University
601-800	Osaka City University
601-800	Otto von Guericke University of Magdeburg
601-800	University of Oviedo
601-800	Palacký University Olomouc
601-800	Panjab University
601-800	University of Patras
601-800	University of Pécs
601-800	Peter the Great St Petersburg Polytechnic University
601-800	University of the Philippines
601-800	Pontifical Catholic University of Peru
601-800	Pontifical Catholic University of Rio de Janeiro (PUC-Rio)
601-800	Portland State University
601-800	University of Pretoria
601-800	Pusan National University
601-800	Universiti Putra Malaysia
601-800	University of Regina
601-800	Rochester Institute of Technology
601-800	University of Roehampton
601-800	Universiti Sains Malaysia
601-800	University of Salamanca
601-800	University of Salford
601-800	Samara State Aerospace University
601-800	University of Santiago de Compostela
601-800	São Paulo State University (UNESP)
601-800	Savitribai Phule Pune University
601-800	University of Science and Technology Beijing
601-800	University of Seoul
601-800	University of Seville
601-800	Shanghai University
601-800	Shantou University
601-800	Sharif University of Technology
601-800	Sichuan University
601-800	Sogang University
601-800	University of Southern Queensland
601-800	University of South Wales
601-800	Suranaree University of Technology
601-800	University of Szeged
601-800	University of Tabriz
601-800	Taipei Medical University
601-800	Tallinn University of Technology
601-800	Technical University of Madrid
601-800	University of Technology of Compiègne
601-800	Teesside University
601-800	University of Tehran
601-800	Tehran University of Medical Sciences
601-800	Universiti Teknologi Malaysia
601-800	Universiti Teknologi Petronas
601-800	University of Texas at El Paso
601-800	Tezpur University
601-800	Tokyo University of Agriculture and Technology
601-800	Tokyo University of Science
601-800	University of Vigo
601-800	Vilnius University
601-800	Warsaw University of Technology
601-800	Waseda University
601-800	University of the West of England
601-800	University of the Western Cape
601-800	University of Westminster
601-800	University of Windsor
601-800	Yeungnam University
601-800	Yokohama City University
601-800	University of Zaragoza
801-1000	University of A Coruña
801-1000	Adam Mickiewicz University
801-1000	University of Agriculture, Faisalabad
801-1000	Ain Shams University
801-1000	Ajou University
801-1000	Akdeniz University
801-1000	Alexandria University
801-1000	Alexandru Ioan Cuza University
801-1000	University of Alicante
801-1000	University of Almería
801-1000	Amrita University
801-1000	Andhra University
801-1000	Andrés Bello University (UNAB)
801-1000	Annamalai University
801-1000	University of Antioquia
801-1000	Asia University, Taiwan
801-1000	Assiut University
801-1000	Austral University of Chile
801-1000	Bandung Institute of Technology (ITB)
801-1000	Bauman Moscow State Technical University
801-1000	Beijing Jiaotong University
801-1000	Belarusian State University
801-1000	Birla Institute of Technology and Science, Pilani
801-1000	University of Brasília
801-1000	Brno University of Technology
801-1000	University of Bucharest
801-1000	Budapest University of Technology and Economics
801-1000	Cairo University
801-1000	University of Calcutta
801-1000	California Polytechnic State University, San Luis Obispo
801-1000	University of Castilla-La Mancha
801-1000	Catholic University of the North
801-1000	Central University of Venezuela
801-1000	University of Cergy-Pontoise
801-1000	Chiang Mai University
801-1000	China University of Mining and Technology
801-1000	China University of Petroleum, Beijing
801-1000	Chongqing University
801-1000	Chungnam National University
801-1000	Chung Yuan Christian University
801-1000	Chuo University
801-1000	Cochin University of Science and Technology
801-1000	University of Colombo
801-1000	University of Concepción
801-1000	Corvinus University of Budapest
801-1000	University of Costa Rica
801-1000	Czech University of Life Sciences Prague (CULS)
801-1000	University of Debrecen
801-1000	Del Rosario University
801-1000	University of Derby
801-1000	Ehime University
801-1000	The University of Electro-Communications
801-1000	University of Electronic Science and Technology of China
801-1000	Erciyes University
801-1000	Federal University of Ceará (UFC)
801-1000	Federal University of Pelotas
801-1000	Federal University of Pernambuco
801-1000	Federal University of Rio Grande do Norte (UFRN)
801-1000	Federal University of Santa Catarina
801-1000	Federal University of São Carlos
801-1000	Feng Chia University
801-1000	Ferdowsi University of Mashhad
801-1000	University of La Frontera
801-1000	Fu Jen Catholic University
801-1000	Universitas Gadjah Mada
801-1000	Gdańsk University of Technology
801-1000	University of Ghana
801-1000	Gifu University
801-1000	Grigore T. Popa University of Medicine and Pharmacy
801-1000	University of Guilan
801-1000	Hallym University
801-1000	Hamamatsu University School of Medicine
801-1000	Hosei University
801-1000	Huaqiao University
801-1000	University of Ibadan
801-1000	Imam Abdulrahman Bin Faisal University
801-1000	University of Indonesia
801-1000	University of Isfahan
801-1000	I-Shou University
801-1000	Istanbul University
801-1000	Iwate University
801-1000	Izmir Institute of Technology
801-1000	Jamia Millia Islamia
801-1000	Jiangsu University
801-1000	Jikei University School of Medicine
801-1000	Jinan University
801-1000	University of Jordan
801-1000	Kagoshima University
801-1000	Kansai Medical University
801-1000	Kasetsart University
801-1000	University of Kerala
801-1000	Khon Kaen University
801-1000	Kindai University
801-1000	King Mongkut’s Institute of Technology Ladkrabang
801-1000	Kitasato University
801-1000	Kyoto Institute of Technology
801-1000	Kyushu Institute of Technology (Kyutech)
801-1000	University of Latvia
801-1000	Lobachevsky State University of Nizhni Novgorod
801-1000	London South Bank University
801-1000	Mansoura University
801-1000	Marmara University
801-1000	University of Marrakech Cadi Ayyad
801-1000	Meiji University
801-1000	Metropolitan Autonomous University
801-1000	Mie University
801-1000	University of Miyazaki
801-1000	Mohammed V University of Rabat
801-1000	Nagaoka University of Technology
801-1000	Nagasaki University
801-1000	Nagoya Institute of Technology
801-1000	University of Nairobi
801-1000	Nara Medical University
801-1000	National Chung Cheng University
801-1000	National University of Colombia
801-1000	National University of Córdoba
801-1000	National Dong Hwa University
801-1000	National Research Saratov State University
801-1000	National University of Tainan
801-1000	National Taipei University
801-1000	National Taipei University of Technology
801-1000	National Taiwan Ocean University
801-1000	Nicolaus Copernicus University in Toruń
801-1000	Niigata University
801-1000	Northeastern University
801-1000	Northwest University
801-1000	NorthWest A&F University
801-1000	Novosibirsk State Technical University
801-1000	Oakland University
801-1000	Ocean University of China
801-1000	Osaka Prefecture University
801-1000	Osmania University
801-1000	University of Ostrava
801-1000	University of Pardubice
801-1000	Paris Nanterre University
801-1000	Pondicherry University
801-1000	Pontifical Catholic University of Paraná
801-1000	Pontifical Catholic University of Rio Grande do Sul (PUCRS)
801-1000	Pontifical Catholic University of Valparaíso
801-1000	Prince of Songkla University
801-1000	Riga Technical University
801-1000	Rio de Janeiro State University (UERJ)
801-1000	Ritsumeikan University
801-1000	Robert Gordon University
801-1000	Saga University
801-1000	Saitama University
801-1000	Saitama Medical University
801-1000	University of Santiago, Chile (USACH)
801-1000	Seoul National University of Science and Technology (SeoulTech)
801-1000	Shaanxi Normal University
801-1000	Shahid Beheshti University
801-1000	University of Sharjah
801-1000	Sheffield Hallam University
801-1000	Shiga University of Medical Science
801-1000	Shimane University
801-1000	Shinshu University
801-1000	Shiraz University
801-1000	Shizuoka University
801-1000	Showa University
801-1000	University of Silesia in Katowice
801-1000	Simón Bolívar University
801-1000	Slovak University of Technology in Bratislava
801-1000	Sophia University
801-1000	University of South Africa
801-1000	Southern Federal University
801-1000	University of Southern Mississippi
801-1000	South Valley University
801-1000	Sri Venkateswara University
801-1000	State University of Ponta Grossa
801-1000	Suez Canal University
801-1000	Sultan Qaboos University
801-1000	University of Talca
801-1000	Taras Shevchenko National University of Kyiv
801-1000	Technical University of Košice
801-1000	Universiti Tenaga Nasional (UNITEN)
801-1000	Texas State University
801-1000	Thapar University
801-1000	University of Tlemcen
801-1000	TOBB University of Economics and Technology
801-1000	Tokai University
801-1000	Tokushima University
801-1000	Tokyo University of Marine Science and Technology
801-1000	Tomas Bata University in Zlín
801-1000	University of Toyama
801-1000	Toyohashi University of Technology (TUT)
801-1000	University of Valparaíso
801-1000	VIT University
801-1000	VŠB - Technical University of Ostrava
801-1000	University of West Bohemia
801-1000	West University of Timişoara
801-1000	University of Wrocław
801-1000	Wuhan University of Technology
801-1000	Xiangtan University
801-1000	Xidian University
801-1000	Yamagata University
801-1000	Yamaguchi University
801-1000	University of Yamanashi
801-1000	Yıldız Technical University
801-1000	Yokohama National University
801-1000	Yuan Ze University
801-1000	University of Zagreb
Note: included just the schools ranked up through 1000. There are another 100 or so schools in the 1001+ category but no data to make conversion.
